# Supplementary material for: Gnathovorax cabreirai: a new early dinosaur and the origin and initial radiation of predatory dinosaurs
Source: PeerJ. 2019 Nov 8;7:e7963. doi: 10.7717/peerj.7963 (PMC6844243; doi:10.7717/peerj.7963)
Supplement: Supplemental Information 2 [file peerj-07-7963-s002.tnt]

nstates 8 ; 
xread 'Data saved from TNT' 
259 52 
Euparkeria_capensis 00100?000000?010000000100000[01]?1011000000[01]0000000000?0001000001000000000000000000010000000?0100101000000000??01000001000000???00000100??0???0??0010000?00?0101000?000000000000010000000000000?000000[01]000000000000000000?00?000?000000000000000000010?00010000?000000 
Lagerpeton_chanarensis ??????????????????????????????????????????????????????????????????????????????????????????????1?00000000000???????????????????????????????????0001000?0000010000?000000000000000000100010100010?0010010110000010000100?[012]11100?01101000011000001010????020?????????? 
Dromomeron_gregorii ????????????????????????????????????????????????????????????????????????????????????????????????????????????????????????????????????????????????????????????????????????????0000000?01010100?00101210101000000?000010?????????????????????????????????????????????? 
Dromomeron_romeri ????????????????????????????????????????????????????????????????????????????????????????????????????????????????????????????????????????????????????????????????????????????000000010001010000?10121010110000010000100?011100?011010?????????????0????????????????? 
Ixalerpeton_polesinensis 0????????????????????????????????????1??11????0????????????????????????????????0?1??0010?0???0100000000000???00????00000??????????????????????0001001?00000?0?0???0?0?0000000000000100010100010?0020010110100010000???????????????????????????????????0000001100??? 
Marasuchus_lilloensis ???????????????????????????????????01?1?0?????????0???????????0?000010?????01?0?00000000?0000010000000000?000101000020000?????????????????????[01]0101[01]0?100001100001101100001110100010[01]1001100110?00001101000000?0100001?0010001?00?0010011000000110???0000???01000?? 
Saltopus_elginenis ??????????????????????????????????????????????????????????????????????????????????????????????????000??????0?10??10??00?10???????????0?1??0????0?????????0???000?????01??1???????????1??1????????????1?????????????????????????00???????1?1???1?1???????????????0?? 
Lewisuchus_admixtus ????????0000101??????011?000?0100010111111???0???????????????200000000????01001?1?000000?0?100?01????????????1011?002??0??????????????????????????????????????????????????????????????????????????????0110??100110???????????????????????????????1?000????101101??1 
Pseudolagosuchus_major ?????????????????????????????????????????????????????????????????????????????????????????????????????????????????????????????????????????????????????????????10000?110??????00000100?11??111110?????11?10???100?1?10?1?0???????0??????????????????????????????????? 
Asilisaurus_kongwe ???????????????????????????????????????????????01??????????????00??111?0????0??0?1000000??10101010???10?????01?11?002??????????????????????????000?00?101???1?00??1?1?1?11??111101?01110[01]111?101?0001?0200001000100001?1000001200000???????0?????0???10???????????? 
Diodorus_scytobrachion ??????????????????????0????????????????????????????????????????10?0111?11?????????????????????????????????????????00??00????????????????????????????????????????????????????101111?01[12]10?0111[01]0?10001????????????????????????????????????????????????1????????????? 
Eucoelophysis_baldwini ?????????????????????????????????????????????????????????????????????????????????????????????????????????????????????????????????????????????????????????????100101111??????111101?012110011?001?0001??11000???????????????????????????????1?1????????????????????? 
Silesaurus_opolensis 0?00000?0010000??0???101?110?010100110111000?01010?011001002001201111101[01]?100010011000101010101010101110010001111000000000????????????????????10002[01]01101001110010101111101110[12]111101210[01]01110011000100[12]110020001010110010?001100010????1010010?100001021?1000110?0 
Sacisaurus_agudoensis ????????0000101?????????0??????????????????????01????1????????12011111011?????????????????????????????????0??11??????????0?????????????????????000[12]0??101???1100??1?1?11????1[01][12]1111012100011100?1000110111002110101??????????????????????????????????102??????????? 
Pisa_osaurus_mertii ???????????0?????????????????????????????????????1??11?0101???1?11111101?????????????????????0?01????1?0??????????????????????????????????????????????????????0???????????1????????????????????0?0001?011110?0011?00?1?111?110?000[01]1????1??101???0???1????????????? 
Scutellosaurus_lawleri ????0????1?0??1???????????0???0????????????????1?0?1?10????2??1201111101??????00??0??0?0??0?101000???10???0001?000011000?0?????00???????0?????01??????00?????11?????1?01??11110002201310[01]011111000001102001021111010010211?000001111?????????110?1???1???????????00 
Lesothosaurus_diagnosticus 00000000110000100000100110000?00111010?00000101110?011001112001201111101001010?00?0100?0??001?????111?000????1000101100010????0000000??000?0000111111?000010?1100?111?0100211020022013000110111000001102001020?1101??1??1???????1?1?0??01010011??00001010111011?0?0 
Eocursor_parvus  0??????????????????????????????????01???0????????1?11100110????201?1110???????????0?00?1??0??0??001?1?0?0????11???01??01??????????????????????010022000000100?1???111?010?2?1110022013100111111?000011020?102011101??1??????????????????1????????0???1010???1111??? 
Heterodontosaurus_tucki 000011001100121000001001110001?001?001100000101111?111011110001210010100011000000001000000011?1001111?000?000110001120001110001110011001100000011?221000001001100?111?101021??????2??30?0110111?0000110201???0?1????????1??????11??10000101101??1011010001110110001 
Herrerasaurus_ischigualastensis 0000101?0000100000100011010001110000?00?0?0000100100000100010100000000000?1001?01?111011?0111?00101000111011101?1111[12]10101[012]10111100001001021102010120?10100011010111111120111111021011001110111?00001002100010011010111101?002000010011010101101000000010110?????00 
Staurikosaurus_pricei 0??????????????????????????????????????????????0010?00??0?0????0000000000?????00?011?010?0?01?001001001110111?????????????????????????????????1010120?10100011011111111?1??1111102101[01]00?111?10?0000110210001000101??????????????????????????????0???0010?????????? 
Sanjua_saurus_gordilloi ????????0000100??????????????????????????????????????????????100000000?????00?11??1110110011100?10101011101??01111???????1???????????????????????????????????0?2011111??????1021021011001111?1000?000002000010001?10?11101?00?01??10?????????????????0????????????? 
Panphagia_protos 0??????????????1?0???????????????????????0????1000100011100???[01]1000010000??????0?11110000?1011?010????110?01010?????????????????????????????????002101100??11??000???0111111??????????????1???????????02000010011010011111?00200????????0????????????1020?1??????1? 
Eoraptor_lunensis 0110111?0011011110110111100011100100??????100010001?000010?101[01]100000000000???1??00110000011111010101??1??0?00010121210110??100010111100002010100121011101?0110000111011[12]121???1??1011??1?1?111?00001102010010011010011111?00200001011101010111110111111111?????101 
Pampadromaeus_barberenai 002[12]11?100111[01]1??0?101011001?1?????????????0???00000?0???001020100001000000???????????????10111010??101?01?1?10??????0?100????????????????????100?2101??0???1?0???1?1???????11110[12]1011?011111111??00?10[12]0????0????????????????????????????????????11?10101???????11 
Buriolestes_schultzi 0?210111001100111?1101?110101111010010010??00110001?001110010200000000?00101011011111000001011101001101101000101?111120110????0???01??????????100111011001001?0110111?1111111111021011001111111?00001102010010011?10???110?????000100???001111111010001111100111101 
Saturnalia_tupiniquim 1?????????????????11?1?????????????010???0?????00?1???????????11000010000?????10?1?110000010101010011011010101010121201111????????????????????100[01]21011001?1110100111011[12]1111111021011011111111?00001002010011011010011101?002[01]00010?1101011111110???1021?1?0101??? 
Chromogisaurus_novasi ???????????????????????????????????????????????????????????????????????????????????????????????????????????1?????????????1??????????????????????012101?0?1??????????????????????????????1????111????1?0201001101101???????????????????????????????????020?????????? 
Pantydraco_caducus ????101??0?????????????0??????????101??????0??10011??0?????10?12?0001001001????01111?000??10???????????????00??00??11?????????????????????????0111???1?1?0010?0???????11[12]1???????????????????1??00001??200???00?1?1?0???????????????????0010111210???100111?0110000 
Efraasia_minor   1?2110100020101?111101???1?00????100100001?1??10011101101?01?2120?00110000????10?111100???10101010?0?011010101010121201110011?0101111?1101[12]000001022011001?111000011101121111111021011000111111000001002000011011010011211?????00?1001100010111200???101011?01100?? 
Plateosaurus_engelhardti 11211010002010111111010011[01]00?0111001000011100100111011010020212010011100010111011111010011011101001101101010101002120111001100101111111000000001022011101?111010011101121[12]111[01]102101100011111100000000200001[01]111010011201?0020000101110001011020010010101101110100 
Chindesaurus_briansmalli ?????????????????????????????????????????????????????????????????????????????????????????????????0??10?1????0????????????????????????????????????1[12][12]??1??????1??????????????1011021011001110110?0?001???1?0120001[01]10111111?112[01]0??????????????????????????????????? 
Tawa_hallae      012211?00020100???1000?001010?0100?0100000100010000000?00?001000000000?001????11112111111?10111?10?000??0?0?001??111[12]10100000101110001001011?1?010120?101??011020?1011?1??2?1021022111110111100100001102110120001010111111?11210001101100011111010111000011?111100? 
Eodromaeus_murphi 0?1??0??0011010???????1??0????1?00????????0????0000100???0?1?000000000000?0?0011?1???110?0?01?1110?0??????010111?11121011111010?1?0100?110[12]10010102101101001[12]1011?10?111??11???1?21?11001?1?????00001012210010011110?111?0?002000011?????0???????0???0020???0101??? 
Coelophysis_bauri 012212?100210011100101111[01]0110100111101000010110000100?1000112000000001001111111112111101?101011111110010100110111?1?10110211111110111111121?1210022111101?121021?10111111212?0002211200111110010000[01]1122200????1110110111?0020110110010111101101010001011110????01 
Liliensternus_liliensterni ?????????0?1???????????????1??1????????????????0000?00????????000?00?0?00?????11?121?110?11010111?11100?0?????????11110?10??????????1?????????210022011111?121021?10111111212111022112110111110?00001002220020111110010111?0020110?1????1?1101???0???0121?????????? 
Syntarsus_rhodesiensis 01221211?011000110010?101?????10011111??00?1???0000000?????112000000?010011???11112111101?101?1111111001010011111111210?11211111?11111011121?1210122111101?1?100??1011111121211102211[12]01[01]111100?00000112220020111010010111?0020111?1?010111101101011?0111?1101012?? 
Syntarsus_kayentakatae 01221211?021010?101101101?10101110???00?0?010010000000?1000112000000?00001????11112111101?101?111111100101??110111???1????????????????????11?1??????1??1???1?1021?101111??2?211102?1120011111001000011122200??????10?1?????????111?1?0??111101???01000101111?1????0 
Zupaysaurus_rugeiri ?????2???011010?101101011101100011???00?????01100?0100?1000??2000000?0000??1???????????????????????????????????1????????????????????????????????11???????????????????????????????????????????????0001???????21111110010101?0000010?1??????????????1100???1???????00 
Daemonosaurus_chauliodus ?00011???010100?0010???11001001001???00???111010010000?0000000?00000?0000??????10?????????????????????????????????????????????????????????????????????????????????????????????????????????????????????????????????????????????????????????????????0110???1????????0 
Petrified_forest_theropod ????????????????????????????????????????????????????????????????????????????????????????????????????????????????????????????????????????????????00221111?1??11021?1?111?112?211102?112101111110??0001?0212002111111001010??0??0110?100101?11?1????????111?????????? 
Dilophosaurus_wetherelli 012[12]?2?10010010???11?0101101100101?1111001110010010000110?01110000000?000111110111111210?110101110111011010011011121[12]10110???111111101100121?1210022011101?121021?1111111121211102211210[01]111110100000002120021111110010101?00210111100101111011010011012111101?0??0 
Guaibasaurus_candelariensis ??????????????????????????????????????????????????????????????????????????????????????????1?1111100001110?0???0??111?10110???1111111100111?1??100121[01]1101??11100?0111[01]11?111??????1?11?00?1?11[01]10000?012100020011110111101?01200011011100011111110????020?????????? 
CAPPAUFSM_0009   0000101?000010000?100011?100011100001001000000?0010000?100000100000000000??0011010111010?0?11?0010000011101110111111110101???1111000010010211?001012011010001001011111112011112102101100111?111?00001002100010011010?11??1?00??000?0?11010101101000000010???1?1???0 
Unaysaurus_tolentinoi ?122101?0021111????????????????11??????????1?0100?1????????10212010011?000?0?1????????????1011101??????????101010?212?0110????????11????????????????????????????????????????????????????????????????????????20011?1011??01???20??????????????????0????????????????? 
Macrocollum_itaquii 11221011002111111?11010111100?11110???????110010011?0?10100102120100110000???110111110000110111010?????1010101010121200?10??1?01?1111?????????000021011001?111000011101121111101021011000110111?00001002000020011[01]10111101?0?200001011100011111100100101011???????? 
Bagualosaurus    1?2[12]001?0011001????1???1?1??1?1????????????100?0011100?11?0102120000100??0????????????????1?111?1001?0110??1??????????????????????????????????10012101?0??01??0???111?????????????1011??1???111000??1002?0??1100111?????????????????????0?11111110???1?10?????????? 
Dromomeron_gigas ????????????????????????????????????????????????????????????????????????????????????????????????????????????????????????????????????????????????????????????????????????????000000?100010100?0?101210?????????????????????????????????????????????????????????????? 
Tianyulong_confuciusi ?0??111?1?001?1????????????????????????????????111011?????????12???10??00????????????????????????????????????????????????????011?????10?10???????????????????????????????????????????????????????????????????0????????????????????????????????????????????????????? 
Fruitadens_haagarorum ????????11?0???????????????????????????????????11?0??1?????00?12?0110??00????????????0?00????????1???0?????00????????000????????????????????????????????????????????????????????0221?3000110111?0000?10201???0?11?1??1??1??????11?????????????????????????????????? 
Echinodon_becklesii ???????????0???????????????????????????????????1110111????????12?01100000?????????????????????????????????????????????????????????????????????????????????????????????????????????????????????????????????????????????????????????????????????????????????????????? 
Nhandumirim_waldsangae ?????????????????????????????????????????????????????????????????????????????????????????????01??00?10?????10?????????????????????????????????000?2101110??11???????????????11110210110101111111000011??????1011111??1??????????????????1?11?0????????0?0?????????? 
; 

Ccode  
   -[/1  0        -[/1  1        +[/1  2        +[/1  3        -[/1  4      
   +[/1  5        -[/1  6        -[/1  7        -[/1  8        -[/1  9      
   +[/1  10       -[/1  11       -[/1  12       -[/1  13       -[/1  14     
   -[/1  15       -[/1  16       -[/1  17       -[/1  18       -[/1  19     
   -[/1  20       -[/1  21       -[/1  22       -[/1  23       -[/1  24     
   -[/1  25       -[/1  26       -[/1  27       -[/1  28       -[/1  29     
   -[/1  30       -[/1  31       -[/1  32       -[/1  33       -[/1  34     
   +[/1  35       -[/1  36       -[/1  37       -[/1  38       -[/1  39     
   -[/1  40       -[/1  41       -[/1  42       -[/1  43       -[/1  44     
   -[/1  45       -[/1  46       -[/1  47       -[/1  48       -[/1  49     
   -[/1  50       -[/1  51       -[/1  52       -[/1  53       -[/1  54     
   -[/1  55       -[/1  56       -[/1  57       -[/1  58       +[/1  59     
   -[/1  60       +[/1  61       -[/1  62       +[/1  63       -[/1  64     
   -[/1  65       -[/1  66       -[/1  67       -[/1  68       -[/1  69     
   -[/1  70       -[/1  71       -[/1  72       -[/1  73       -[/1  74     
   -[/1  75       -[/1  76       -[/1  77       -[/1  78       -[/1  79     
   -[/1  80       -[/1  81       +[/1  82       -[/1  83       -[/1  84     
   -[/1  85       -[/1  86       -[/1  87       -[/1  88       -[/1  89     
   -[/1  90       -[/1  91       -[/1  92       -[/1  93       -[/1  94     
   -[/1  95       -[/1  96       -[/1  97       -[/1  98       -[/1  99     
   -[/1  100      -[/1  101      -[/1  102      -[/1  103      -[/1  104    
   -[/1  105      -[/1  106      -[/1  107      -[/1  108      -[/1  109    
   -[/1  110      -[/1  111      -[/1  112      -[/1  113      +[/1  114    
   -[/1  115      -[/1  116      -[/1  117      -[/1  118      -[/1  119    
   -[/1  120      -[/1  121      +[/1  122      -[/1  123      -[/1  124    
   -[/1  125      -[/1  126      -[/1  127      -[/1  128      -[/1  129    
   -[/1  130      -[/1  131      -[/1  132      -[/1  133      -[/1  134    
   -[/1  135      -[/1  136      -[/1  137      +[/1  138      -[/1  139    
   -[/1  140      -[/1  141      -[/1  142      -[/1  143      -[/1  144    
   -[/1  145      +[/1  146      +[/1  147      -[/1  148      -[/1  149    
   -[/1  150      -[/1  151      -[/1  152      -[/1  153      -[/1  154    
   -[/1  155      +[/1  156      -[/1  157      -[/1  158      +[/1  159    
   -[/1  160      -[/1  161      -[/1  162      -[/1  163      -[/1  164    
   -[/1  165      -[/1  166      -[/1  167      -[/1  168      -[/1  169    
   +[/1  170      -[/1  171      +[/1  172      -[/1  173      +[/1  174    
   -[/1  175      -[/1  176      +[/1  177      +[/1  178      -[/1  179    
   -[/1  180      +[/1  181      -[/1  182      -[/1  183      -[/1  184    
   -[/1  185      -[/1  186      -[/1  187      -[/1  188      -[/1  189    
   -[/1  190      -[/1  191      -[/1  192      -[/1  193      +[/1  194    
   -[/1  195      -[/1  196      -[/1  197      -[/1  198      +[/1  199    
   +[/1  200      +[/1  201      -[/1  202      -[/1  203      +[/1  204    
   -[/1  205      -[/1  206      -[/1  207      -[/1  208      -[/1  209    
   -[/1  210      -[/1  211      -[/1  212      -[/1  213      -[/1  214    
   +[/1  215      -[/1  216      -[/1  217      -[/1  218      -[/1  219    
   -[/1  220      +[/1  221      -[/1  222      -[/1  223      -[/1  224    
   -[/1  225      -[/1  226      -[/1  227      -[/1  228      -[/1  229    
   -[/1  230      -[/1  231      -[/1  232      -[/1  233      -[/1  234    
   -[/1  235      -[/1  236      -[/1  237      -[/1  238      +[/1  239    
   -[/1  240      -[/1  241      -[/1  242      -[/1  243      -[/1  244    
   -[/1  245      -[/1  246      +[/1  247      -[/1  248      -[/1  249    
   -[/1  250      -[/1  251      -[/1  252      -[/1  253      -[/1  254    
   -[/1  255      -[/1  256      -[/1  257      -[/1  258   ; 
Ancstates 
 -0      -1      -2      -3      -4      -5      -6      -7      -8      -9      
 -10     -11     -12     -13     -14     -15     -16     -17     -18     -19     
 -20     -21     -22     -23     -24     -25     -26     -27     -28     -29     
 -30     -31     -32     -33     -34     -35     -36     -37     -38     -39     
 -40     -41     -42     -43     -44     -45     -46     -47     -48     -49     
 -50     -51     -52     -53     -54     -55     -56     -57     -58     -59     
 -60     -61     -62     -63     -64     -65     -66     -67     -68     -69     
 -70     -71     -72     -73     -74     -75     -76     -77     -78     -79     
 -80     -81     -82     -83     -84     -85     -86     -87     -88     -89     
 -90     -91     -92     -93     -94     -95     -96     -97     -98     -99     
 -100    -101    -102    -103    -104    -105    -106    -107    -108    -109    
 -110    -111    -112    -113    -114    -115    -116    -117    -118    -119    
 -120    -121    -122    -123    -124    -125    -126    -127    -128    -129    
 -130    -131    -132    -133    -134    -135    -136    -137    -138    -139    
 -140    -141    -142    -143    -144    -145    -146    -147    -148    -149    
 -150    -151    -152    -153    -154    -155    -156    -157    -158    -159    
 -160    -161    -162    -163    -164    -165    -166    -167    -168    -169    
 -170    -171    -172    -173    -174    -175    -176    -177    -178    -179    
 -180    -181    -182    -183    -184    -185    -186    -187    -188    -189    
 -190    -191    -192    -193    -194    -195    -196    -197    -198    -199    
 -200    -201    -202    -203    -204    -205    -206    -207    -208    -209    
 -210    -211    -212    -213    -214    -215    -216    -217    -218    -219    
 -220    -221    -222    -223    -224    -225    -226    -227    -228    -229    
 -230    -231    -232    -233    -234    -235    -236    -237    -238    -239    
 -240    -241    -242    -243    -244    -245    -246    -247    -248    -249    
 -250    -251    -252    -253    -254    -255    -256    -257    -258   ; 
 
xgroup 
 
 
 
; 
agroup 
 
 
 
; 
taxcode  
+0      +1      +2      +3      +4      +5      +6      +7       
+8      +9      +10     +11     +12     +13     +14     +15      
+16     +17     +18     +19     +20     +21     +22     +23      
+24     +25     +26     +27     +28     +29     +30     +31      
+32     +33     +34     +35     +36     +37     +38     +39      
+40     +41     +42     +43     +44     +45     +46     +47      
+48     +49     +50     +51      
; 

 
blocks 0; 

proc/;
